# Supplementary material for: An Updated PAH Mutational Spectrum of Phenylketonuria in Mexican Patients Attending a Single Center: Biochemical, Clinical-Genotyping Correlations
Source: Genes (Basel). 2021 Oct 23;12(11):1676. doi: 10.3390/genes12111676 (PMC8620669; doi:10.3390/genes12111676)
Supplement: Supplementary file 1 [file genes-12-01676-s001.zip]

Archive with 1 entries (1 files):
- genes-1418497-SI.pdf
